# Supplementary material for: Metabolic Reprogramming and Host Tolerance: A Novel Concept to Understand Sepsis-Associated AKI
Source: J Clin Med. 2021 Sep 16;10(18):4184. doi: 10.3390/jcm10184184 (PMC8471000; doi:10.3390/jcm10184184)
Supplement: Supplementary file 1 [file jcm-10-04184-s001.zip]

Archive with 1 entries (1 files):
- jcm-1313203-supplementary.pdf
